# Supplementary material for: MitoLoc: A method for the simultaneous quantification of mitochondrial network morphology and membrane potential in single cells
Source: Mitochondrion. 2015 Sep;24:77–86. doi: 10.1016/j.mito.2015.07.001 (PMC4570932; doi:10.1016/j.mito.2015.07.001)
Supplement: Supplementary file 1 — Supplementary material: ImageJ plugins. [file mmc1.zip]

Archive with 10 entries (7 files):
- MitoLoc_plugins/
- MitoLoc_plugins/readme.pdf
- __MACOSX/
- __MACOSX/MitoLoc_plugins/
- __MACOSX/MitoLoc_plugins/._readme.pdf
- MitoLoc_plugins/yeast_correlation.jar
- __MACOSX/MitoLoc_plugins/._yeast_correlation.jar
- MitoLoc_plugins/Yeast_MitoMap.jar
- __MACOSX/MitoLoc_plugins/._Yeast_MitoMap.jar
- __MACOSX/._MitoLoc_plugins
